# Supplementary material for: Physicochemical and Adsorption Characterization of Char Derived from Resorcinol–Formaldehyde Resin Modified with Metal Oxide/Silica Nanocomposites
Source: Materials (Basel). 2024 Apr 24;17(9):1981. doi: 10.3390/ma17091981 (PMC11084562; doi:10.3390/ma17091981)
Supplement: Supplementary file 1 [file materials-17-01981-s001.zip]

Archive with 1 entries (1 files):
- materials-2965250-supplementary.pdf
